# Supplementary material for: The pseudo GTPase CENP-M drives human kinetochore assembly
Source: eLife. 2014 Jul 8;3:e02978. doi: 10.7554/eLife.02978 (PMC4080450; doi:10.7554/eLife.02978)
Supplement: Figure 2—source data 1. — List of intra- and inter-molecular crosslinks of the CENP-HIKM complex. DOI: http://dx.doi.org/10.7554/eLife.02978.006 [file elife02978s001.xlsx]

## Sheet: Summary of cross-links
Source data file
Summary of intermolecular crosslinks
Cross-linked peptides	Protein 1	Protein 2	Aa pos 1	Aa pos 2	Mz	z	Error_rel [ppm]	nseen	TIC	lD score
GPIKASQNK-IFNELKTK-a4-b6	CENP-I 57-C	CENP-K	79	163	677.382	3	0.7	4	0.48	40.03
IFNELKTK-ASQNKDK-a6-b5	CENP-K	CENP-I 57-C	163	84	626.67	3	-1.1	4	0.61	39.08
IFNELKTK-TLEKHLK-a6-b4	CENP-K	CENP-I 57-C	163	90	489.785	4	0	4	0.65	38.95
LLEIQTEKNK-IFNELKTK-a8-b6	CENP-H	CENP-K	179	163	576.577	4	-0.7	4	0.52	38.55
LLEIQTEKNK-NKVETFSESR-a8-b2	CENP-H	CENP-K	179	149	836.439	3	1	125	0.44	38.19
LLEIQTEKNK-TALLAVKQR-a8-b7	CENP-H	CENP-I 57-C	179	277	578.341	4	0.1	1	0.59	37.65
LQLKQASESK-IFNELKTK-a4-b6	CENP-H	CENP-K	165	163	555.563	4	-0.2	2	0.47	37.25
CLTAELSQWQKK-AQTKQQLLEYK-a11-b4	CENP-K	CENP-H	76	51	979.513	3	1.6	2	0.42	36.93
LLEIQTEKNK-KENVKPFR-a8-b5	CENP-H	CENP-I 57-C	179	215	466.465	5	1.1	46	0.48	36.72
LQLKQASESK-TALLAVKQR-a4-b7	CENP-H	CENP-I 57-C	165	277	742.767	3	1.1	2	0.59	36.43
TALLAVKQR-IFNELKTK-a7-b6	CENP-I 57-C	CENP-K	277	163	696.414	3	1.9	2	0.61	36.04
TALLAVKQR-NLEKISR-a7-b4	CENP-I 57-C	CENP-H	277	118	652.054	3	0.8	2	0.39	35.66
LMLGPANVRPLKR-LLEIQTEKNK-a12-b8	CENP-I 57-C	CENP-H	301	179	555.925	5	0.2	5	0.65	35.28
NKVETFSESR-TALLAVKQR-a2-b7	CENP-K	CENP-I 57-C	149	277	764.419	3	2	3	0.49	35.11
LMLGPANVRPLKR-NKVETFSESR-a12-b2	CENP-I 57-C	CENP-K	301	149	689.879	4	1.8	13	0.67	34.82
LLEIQTEKNK-KENVKPFR-a8-b1	CENP-H	CENP-I 57-C	179	211	582.83	4	1.3	55	0.61	34.54
GPIKASQNK-ESKNEK-a4-b3	CENP-I 57-C	CENP-K	79	114	591.311	3	-0.3	2	0.32	34.41
NKVETFSESR-GPIKASQNK-a2-b4	CENP-K	CENP-I 57-C	149	79	745.385	3	-1.1	2	0.4	34
TPETIPLTEDVLITLGKEEFQK-NLEKISR-a17-b4	CENP-K	CENP-H	94	118	864.72	4	0.9	138	0.54	33.9
LLEIQTEKNK-ECGKK-a8-b4	CENP-H	CENP-I 57-C	179	324	644.676	3	0.4	6	0.35	33.54
QKIDLDSMENSER-KENVKPFR-a2-b1	CENP-H	CENP-I 57-C	183	211	670.088	4	0.6	19	0.3	32.39
IFNELKTK-ECGKK-a6-b4	CENP-K	CENP-I 57-C	163	324	570.304	3	0.4	6	0.37	31.46
KTPETIPLTEDVLITLGK-AQTKQQLLEYK-a1-b4	CENP-K	CENP-H	77	51	853.978	4	1.6	7	0.5	31.28
NKVETFSESR-ECGKK-a2-b4	CENP-K	CENP-I 57-C	149	324	638.309	3	1.6	5	0.47	31.13
AQTKQQLLEYK-IFNELKTK-a4-b6	CENP-H	CENP-K	51	163	813.116	3	-0.6	2	0.33	30.24
RLQLKQASESK-ECGKK-a5-b4	CENP-H	CENP-I 57-C	165	324	668.689	3	-2	3	0.19	30.04
AQTKQQLLEYK-ASQNKDK-a4-b5	CENP-H	CENP-I 57-C	51	84	745.728	3	3.3	1	0.36	29.65
KTPETIPLTEDVLITLGK-KLALDR-a1-b1	CENP-K	CENP-H	77	100	695.404	4	2.7	3	0.33	29.55
QKIDLDSMENSER-NKVETFSESR-a2-b2	CENP-H	CENP-K	183	149	714.84	4	2.2	5	0.32	29.44
LRQDLEMVLSTKESK-VAFEIKK-a12-b6	CENP-K	CENP-H	111	99	677.375	4	0.7	1	0.47	29.34
RLQLKQASESK-KIYFK-a5-b1	CENP-H	CENP-I 57-C	165	259	521.049	4	-0.9	1	0.28	28.7
TPETIPLTEDVLITLGKEEFQK-LSTALKK-a17-b6	CENP-K	CENP-H	94	113	839.967	4	0.2	1	0.45	28.24
NKVETFSESR-ASQNKDK-a2-b5	CENP-K	CENP-I 57-C	149	84	694.676	3	0.6	2	0.4	27.73
QASESKLLEIQTEK-IFNELKTK-a6-b6	CENP-H	CENP-K	171	163	897.824	3	3.5	1	0.24	27.05
LQLKQASESK-ASQNKDK-a4-b5	CENP-H	CENP-I 57-C	165	84	673.024	3	0.2	1	0.31	26.59
QKIDLDSMENSER-IFNELKTK-a2-b6	CENP-H	CENP-K	183	163	663.837	4	1.6	4	0.27	25.81
LRQDLEMVLSTKESK-LSTALKK-a12-b6	CENP-K	CENP-H	111	113	658.871	4	0.7	2	0.31	25.35
LRQDLEMVLSTKESK-KLALDR-a12-b1	CENP-K	CENP-H	111	100	647.61	4	1.2	1	0.36	25.32
LMLGPANVRPLKR-IFNELKTK-a12-b6	CENP-I 57-C	CENP-K	301	163	851.495	3	-1.7	1	0.45	25.32
SQQESWDLEEKLLDIR-LKEDLER-a11-b2	CENP-H	CENP-K	153	119	747.381	4	0	1	0.21	25.19
KTPETIPLTEDVLITLGKEEFQK-AQTKQQLLEYK-a1-b4	CENP-K	CENP-H	77	51	1019.3	4	-2.5	5	0.19	24.86
TALLAVKQR-ESKNEKLK-a7-b6	CENP-I 57-C	CENP-K	277	117	690.735	3	-0.8	1	0.24	24.65
KWNSLSVIPVLNSSSYTK-NKVETFSESR-a1-b2	CENP-I 57-C	CENP-K	303	149	1105.57	3	0.3	1	0.39	24.46
KLLDLQAK-ESKNEK-a1-b3	CENP-I 57-C	CENP-K	221	114	586.66	3	-0.9	1	0.21	23.19
EDCASELKVHLAK-TLEKHLK-a8-b4	CENP-M	CENP-I 57-C	45	90	616.58	4	1.3	2	0.12	22.4
EDCASELKVHLAK-KNLTAAK-a8-b1	CENP-M	CENP-I 57-C	45	612	585.812	4	1.1	1	0.13	21.64
KTPETIPLTEDVLITLGKEEFQK-VAFEIKK-a1-b6	CENP-K	CENP-H	77	99	1186.99	3	2.3	6	0.23	20.24
Summary of intramolecular crosslinks
Cross-linked peptides	Protein 1	Protein 2	Aa pos1	Aa pos2	Mz	z	Error_rel [ppm]	nseen	TIC	lD score
IFNELKTK-MLNIKEYK-a6-b5	CENP-K	CENP-K	163	170	709.392	3	2	977	0.64	43.49
KNELVQK-KNLTAAK-a1-b1	CENP-I 57-C	CENP-I 57-C	619	612	425.5	4	1.2	67	0.59	42.47
LLEIQTEKNK-IKIIR-a8-b2	CENP-H	CENP-H	179	196	489.05	4	1.8	3	0.69	42.05
AQTKQQLLEYK-VAFEIKK-a4-b6	CENP-H	CENP-H	51	99	570.573	4	1.2	7	0.6	41.82
GPIKASQNK-DKTLEK-a4-b2	CENP-I 57-C	CENP-I 57-C	79	86	443.496	4	0.6	55	0.43	41.13
GPIKASQNK-TLEKHLK-a4-b4	CENP-I 57-C	CENP-I 57-C	79	90	636.031	3	1.2	34	0.53	40.95
LSTALKK-NLEKISR-a6-b4	CENP-H	CENP-H	113	118	572.342	3	1.3	34	0.49	40.55
MLNIKEYKEK-IFNELKTK-a5-b6	CENP-K	CENP-K	170	163	795.105	3	1.5	5	0.51	40.07
YRKNLTAAK-KNELVQK-a3-b1	CENP-I 57-C	CENP-I 57-C	612	619	673.386	3	1.1	17	0.48	39.95
GPIKASQNK-ASQNKDK-a4-b5	CENP-I 57-C	CENP-I 57-C	79	84	609.991	3	0.1	3	0.47	39.74
NLEKISR-VAFEIKK-a4-b6	CENP-H	CENP-H	118	99	597.012	3	-0.6	2	0.55	39.6
AQTKQQLLEYK-LLEIQTEKNK-a4-b8	CENP-H	CENP-H	51	179	665.869	4	0.6	1	0.52	39.14
TKSEFNFSSK-KNELVQK-a2-b1	CENP-I 57-C	CENP-I 57-C	627	619	532.78	4	1.4	16	0.4	39.09
ASQNKDK-TLEKHLK-a5-b4	CENP-I 57-C	CENP-I 57-C	84	90	585.321	3	1.7	31	0.44	38.3
TALLAVKQR-ASQNKDK-a7-b5	CENP-I 57-C	CENP-I 57-C	277	84	629.023	3	1.6	2	0.57	37.81
LRAQTKQQLLEYK-KLALDR-a6-b1	CENP-H	CENP-H	51	100	486.684	5	1	6	0.61	37.68
RLQLKQASESK-IKIIR-a5-b2	CENP-H	CENP-H	165	196	507.061	4	0.8	4	0.37	37.65
VNNYEHGKEFTNFLDTIIR-TALLAVKQR-a8-b7	CENP-I 57-C	CENP-I 57-C	412	277	851.957	4	2.4	8	0.61	37.64
HLKTVENVAWK-ASQNKDK-a3-b5	CENP-I 57-C	CENP-I 57-C	93	84	553.295	4	0.3	7	0.49	37.51
NKVETFSESR-IFNELKTK-a2-b6	CENP-K	CENP-K	149	163	762.066	3	0.5	7	0.49	37.47
HLKTVENVAWK-DKTLEK-a3-b2	CENP-I 57-C	CENP-I 57-C	93	86	718.393	3	1.2	7	0.44	37.42
GPIKASQNK-GPIKASQNK-a4-b4	CENP-I 57-C	CENP-I 57-C	79	79	660.701	3	0	4	0.31	37.35
NELVQKTK-NLTAAKK-a6-b6	CENP-I 57-C	CENP-I 57-C	625	618	600.68	3	1.2	3	0.59	37.17
TALLAVKQR-NLTAAKK-a7-b6	CENP-I 57-C	CENP-I 57-C	277	618	614.039	3	0	1	0.59	37.09
NLEKISR-KLALDR-a4-b1	CENP-H	CENP-H	118	100	557.326	3	0.9	1	0.43	36.92
GPIKASQNK-TALLAVKQR-a4-b7	CENP-I 57-C	CENP-I 57-C	79	277	679.732	3	-0.5	1	0.47	36.9
AQTKQQLLEYK-KLALDR-a4-b1	CENP-H	CENP-H	51	100	540.807	4	0.7	5	0.44	36.74
LKEDLER-ESKNEK-a2-b3	CENP-K	CENP-K	119	114	577.964	3	0.6	3	0.41	36.66
AQTKQQLLEYK-LSTALKK-a4-b6	CENP-H	CENP-H	51	113	735.756	3	1.4	5	0.34	36.42
KNELVQKTK-KNLTAAK-a7-b1	CENP-I 57-C	CENP-I 57-C	625	612	643.378	3	0.3	8	0.48	35.77
QKIDLDSMENSER-LLEIQTEKNK-a2-b8	CENP-H	CENP-H	183	179	719.616	4	1.2	10	0.43	35.37
GPIKASQNK-KNLTAAK-a4-b1	CENP-I 57-C	CENP-I 57-C	79	612	595.008	3	-0.1	2	0.38	35.02
ESKNEKLK-MLNIKEYK-a6-b5	CENP-K	CENP-K	117	170	528.04	4	4.3	4	0.54	34.92
AQTKQQLLEYK-LQLKQASESK-a4-b4	CENP-H	CENP-H	51	165	644.855	4	1.9	4	0.39	34.53
GPIKASQNK-KNELVQK-a4-b1	CENP-I 57-C	CENP-I 57-C	79	619	632.691	3	1	1	0.42	34.26
AQTKQQLLEYK-RLQLKQASESK-a4-b5	CENP-H	CENP-H	51	165	683.88	4	1.4	5	0.44	33.66
LSTALKK-VAFEIKK-a6-b6	CENP-H	CENP-H	113	99	423.26	4	-0.3	5	0.35	33.54
LRAQTKQQLLEYK-LQLKQASESK-a6-b4	CENP-H	CENP-H	51	165	712.152	4	2.2	1	0.36	33.26
HLLELNKLIMK-LSTALKK-a7-b6	CENP-H	CENP-H	138	113	736.445	3	-0.6	4	0.48	32.76
TALLAVKQR-TLEKHLK-a7-b4	CENP-I 57-C	CENP-I 57-C	277	90	655.063	3	1.3	1	0.56	32.75
LLEIQTEKNK-LQLKQASESK-a8-b4	CENP-H	CENP-H	179	165	814.788	3	1.2	4	0.38	32.73
TALLAVKQR-KENVKPFR-a7-b5	CENP-I 57-C	CENP-I 57-C	277	215	528.813	4	0.2	2	0.69	31.95
ILKCMIPATVISEDSVVK-TALLAVKQR-a3-b7	CENP-I 57-C	CENP-I 57-C	131	277	775.191	4	1.6	14	0.42	31.75
ASQNKDK-KNELVQK-a5-b1	CENP-I 57-C	CENP-I 57-C	84	619	581.98	3	0.5	2	0.32	31.51
LSTALKK-KLALDR-a6-b1	CENP-H	CENP-H	113	100	524.324	3	1.5	2	0.39	31.41
TPEQIMQEKQIEAK-VAFEIKK-a9-b6	CENP-H	CENP-H	76	99	868.129	3	-3.8	2	0.3	30.3
TKSEFNFSSK-NLTAAKK-a2-b6	CENP-I 57-C	CENP-I 57-C	627	618	504.517	4	0.6	3	0.45	29.91
RLQLKQASESK-LLEIQTEKNK-a5-b8	CENP-H	CENP-H	165	179	866.823	3	2.9	4	0.27	29.91
CLTAELSQWQKK-ESKNEK-a11-b3	CENP-K	CENP-K	76	114	774.388	3	1.8	2	0.27	29.81
KENVKPFR-ECGKK-a1-b4	CENP-I 57-C	CENP-I 57-C	211	324	434.231	4	-0.1	4	0.24	29.69
LMLGPANVRPLKR-TALLAVKQR-a12-b7	CENP-I 57-C	CENP-I 57-C	301	277	640.639	4	1.3	5	0.81	29.66
NRGPSPEPLKLMLGPANVRPLK-TALLAVKQR-a10-b7	CENP-I 57-C	CENP-I 57-C	289	277	696.607	5	0	1	0.43	29.21
TLEKHLK-ECGKK-a4-b4	CENP-I 57-C	CENP-I 57-C	90	324	528.952	3	-0.5	2	0.29	28.76
NKVETFSESR-TKMLNIK-a2-b2	CENP-K	CENP-K	149	165	713.711	3	2.9	2	0.38	28.07
TALLAVKQR-KENVKPFR-a7-b1	CENP-I 57-C	CENP-I 57-C	277	211	704.748	3	-0.3	2	0.53	27.85
LLEIQTEKNK-LSTALKK-a8-b6	CENP-H	CENP-H	179	113	518.557	4	1.9	1	0.24	26.92
KNLTAAK-NLTAAKK-a1-b6	CENP-I 57-C	CENP-I 57-C	612	618	529.315	3	1	1	0.3	26.52
TKSEFNFSSK-KNLTAAK-a2-b1	CENP-I 57-C	CENP-I 57-C	627	612	504.517	4	0.6	1	0.15	26.48
NKVETFSESR-ESKNEK-a2-b3	CENP-K	CENP-K	149	114	675.997	3	0.8	1	0.28	26.26
LKEDLEREQR-ESKNEK-a2-b3	CENP-K	CENP-K	119	114	715.699	3	1.1	5	0.23	25.85
ASQNKDK-DKTLEK-a5-b2	CENP-I 57-C	CENP-I 57-C	84	86	540.282	3	0.1	1	0.28	25.49
QIEAKIEDLENEIEEVK-AQTKQQLLEYK-a5-b4	CENP-H	CENP-H	81	51	869.204	4	0.4	2	0.22	24.1
AVSWLCVGKCSGSTK-GPIKASQNK-a9-b4	CENP-I 57-C	CENP-I 57-C	155	79	893.121	3	1.4	1	0.36	23.53
KLALDR-KNLEK-a1-b1	CENP-H	CENP-H	100	114	481.284	3	-0.6	1	0.33	22.83
QSSVLMDNMKHLLELNK-LSTALKKNLEK-a10-b6	CENP-H	CENP-H	131	113	557.474	6	0.1	1	0.26	21.38
